# Supplementary material for: Kyasanur Forest Disease vaccination coverage and its perceived barriers in Goa, India—A mixed methods operational research
Source: PLoS One. 2019 Dec 31;14(12):e0226141. doi: 10.1371/journal.pone.0226141 (PMC6938374; doi:10.1371/journal.pone.0226141)
Supplement: S1 File — (XLSX) [file pone.0226141.s001.xlsx]

## Sheet: Sheet1
village name	total no of cases	population between 6-65 years	number vaccinated 1 dose	vaccination coverage	number vaccinated 2nd dose	3rd dose	booster dose	Distance from the nearest CHC/PHC	Aprox time required to reach the neasrest CHC/PHC by car
Village 1	5	1195	302	25.2	28	18	3	5.7kms	8min
Village 2	14	3882	879	22.6	177	32		CHC at the same village
Village 3	24	3475	554	15.9	129	81	3	8.7kms	18min
Village 4	7	2707	1265	46.7	684	9		PHC at the same village
Village 5	60	2895	1038	35.9	551	309	20	23.7kms	39min					proportion of 1st dose receivers who took 2nd dose			0.43
Village 6	4	2447	642	26.2	490	337	0	13.1kms	23min					proportion of 1st dose receivers who took 3rd dose			0.153
Village 7	29	1048	302	28.8	200	34	1	9kms	20min					proportion of 1st dose receivers who took the booster dose			0.012
Village 8	37	1003	578	57.6	201	114		5.1kms	10min
Village 9	50	936	500	53.4	191	92	10	4.1kms	9min
Village 10	15	897	409	45.6	162	17	0	18kms	25min
Village 11 (2vilages)	14	758	221	29.3	187	11	4	13.1kms	22min
Village 12	7	695	266	38.3	10	3		10.4 kms	15min
Village 13	36	633	358	56.6	206	157	56	31.6kms	48min
Village 14	1	607	19	3.1	12	0		9kms	14min
Village 15	1	578	1	0.17	1	1		4.4kms	8min
Village 16	6	576	199	34.5	17	9	1	8.1kms	15min
Village 17	6	526	74	14.1	20	4	0	7kms	15min
Village 18	11	508	207	40.7	86	30	4	7.6kms	15min
Village 19	9	461	233	50.5	81	9	1	8.6kms	15min
Village 20	26	457	191	41.8	79	2	0	10.5kms	18min
Village 21	33	400	169	42.25	52	52	12	4.1kms	9min
Village 22	7	375	91	24.3	43	11	5	21.6kms	35min
Village 23	19	371	64	17.3	62	3	1	14kms	25min
Village 24	3	368	141	38.3	67	2	1	12.4kms	20min
Village 25	1	363	2	0.5	2			13.4kms	26min
Village 26	7	346	10	2.9	2	2	1	7.5kms	14min
Village 27	1	328	255	77.7	30	7	1	5.9kms	8min
Village 28	2	309	53	17.2	2	2	0	10.2kms	16min
Village 29	1	266	73	27.4	41	11		3.7kms	9min
Village 30	2	279	228	81.7	138	24	2	14.3kms	25mins
Village 31	1	260	222	85.4	166	90	0	11.2kms	22mins
Village 32	1	259	10	3.8	5	0		2.1kms	5min
Village 33	1	497	290	58.3	95	9	0	5.7kms	10mins
Village 34	2	250	30	12	10	3	0	5.6kms	10min
Village 35	1	226	77	34.1	10	7	0	14kms	23min
Village 36	1	137	109	79.6	90	41	0	14.1kms	25mins
Village 37	1	181	3	1.6	1	0	0	12.9kms	20min
Village 38	1	91	35	38.5	26	11		13.8kms	23min
Village 39	1	56	6	10.7	6	0	0	14.8kms	23min
	448	31646	10106		4360	1544	126
			1st dose	0.32
			2nd dose	0.138
			1st booster	0.049
