# Supplementary material for: Kyasanur Forest Disease vaccination coverage and its perceived barriers in Goa, India—A mixed methods operational research
Source: PLoS One. 2019 Dec 31;14(12):e0226141. doi: 10.1371/journal.pone.0226141 (PMC6938374; doi:10.1371/journal.pone.0226141)
Supplement: S2 File — (XLSX) [file pone.0226141.s002.xlsx]

## Sheet: village_cases_2
type	sub_dist	state	cen_2001	name	district	year	yr2015	yr2016	yr2017	yr2018	total	popul	attackrate	atpr1000
Village	Pernem	Goa	3001000100000100	Tiracol	North Goa	2015	0				0	0	99	9999
Village	Pernem	Goa	3001000100000200	Querim	North Goa	2015	0	0	0	0	0	0	99	9999
Village	Pernem	Goa	3001000100000300	Paliem	North Goa	2015	0				0	0	99	9999
Village	Pernem	Goa	3001000100000400	Arambol	North Goa	2015	0				0	0	99	9999
Village	Pernem	Goa	3001000100000500	Corgao	North Goa	2015	0				0	0	99	9999
Village	Pernem	Goa	3001000100000600	Pernem(Rural)	North Goa	2015	0				0	0	99	9999
Village	Pernem	Goa	3001000100000700	Poroscodem	North Goa	2015	0				0	0	99	9999
Village	Pernem	Goa	3001000100000800	Casnem	North Goa	2015	0				0	0	99	9999
Village	Pernem	Goa	3001000100000900	Varconda	North Goa	2015	0				0	0	99	9999
Village	Pernem	Goa	3001000100001000	Amberem	North Goa	2015	0				0	0	99	9999
Village	Pernem	Goa	3001000100001100	Uguem	North Goa	2015	0				0	0	99	9999
Village	Pernem	Goa	3001000100001200	Tamboxem	North Goa	2015	0				0	0	99	9999
Village	Pernem	Goa	3001000100001300	Torxem	North Goa	2015	0	0	4	0	4	2405	0.0016632	1.6632
Village	Pernem	Goa	3001000100001400	Mopa	North Goa	2015	0				0	0	99	9999
Village	Pernem	Goa	3001000100001500	Chandel	North Goa	2015	0				0	0	99	9999
Village	Pernem	Goa	3001000100001600	Alorna	North Goa	2015	0				0	0	99	9999
Village	Pernem	Goa	3001000100001700	Ibrampur	North Goa	2015	0				0	0	99	9999
Village	Pernem	Goa	3001000100001800	Cansarvornem	North Goa	2015	0				0	0	99	9999
Village	Pernem	Goa	3001000100001900	Ozorim	North Goa	2015	0				0	0	99	9999
Village	Pernem	Goa	3001000100002000	Dargalim	North Goa	2015	0				0	0	99	9999
Village	Pernem	Goa	3001000100002100	Virnora	North Goa	2015	0				0	0	99	9999
Village	Pernem	Goa	3001000100002200	Tuem	North Goa	2015	0				0	0	99	9999
Village	Pernem	Goa	3001000100002300	Mandrem	North Goa	2015	0				0	0	99	9999
Village	Pernem	Goa	3001000100002400	Morgim	North Goa	2015	0				0	0	99	9999
Village	Pernem	Goa	3001000100002500	Chopdem	North Goa	2015	0				0	0	99	9999
Village	Pernem	Goa	3001000100002600	Agarvado	North Goa	2015	0				0	0	99	9999
Town	Pernem	Goa	3001000140101000	Pernem	North Goa	2015	0				0	0	99	9999
Town	Pernem	Goa	3001000140102000	Parcem	North Goa	2015	0				0	0	99	9999
Village	Bardez	Goa	3001000200002700	Oxel	North Goa	2015	0				0	0	99	9999
Village	Bardez	Goa	3001000200002800	Camurlim	North Goa	2015	0				0	0	99	9999
Village	Bardez	Goa	3001000200002900	Revora	North Goa	2015	0				0	0	99	9999
Village	Bardez	Goa	3001000200003000	Nadora	North Goa	2015	0				0	0	99	9999
Village	Bardez	Goa	3001000200003100	Pirna	North Goa	2015	0				0	0	99	9999
Village	Bardez	Goa	3001000200003200	Moitem	North Goa	2015	0				0	0	99	9999
Village	Bardez	Goa	3001000200003300	Assonora	North Goa	2015	0				0	0	99	9999
Village	Bardez	Goa	3001000200003400	Sircaim	North Goa	2015	0				0	0	99	9999
Village	Bardez	Goa	3001000200003500	Tivim	North Goa	2015	0				0	0	99	9999
Village	Bardez	Goa	3001000200003600	Marna	North Goa	2015	0				0	0	99	9999
Village	Bardez	Goa	3001000200003700	Assagao	North Goa	2015	0				0	0	99	9999
Village	Bardez	Goa	3001000200003800	Anjuna	North Goa	2015	0				0	0	99	9999
Village	Bardez	Goa	3001000200003900	Arpora	North Goa	2015	0				0	0	99	9999
Village	Bardez	Goa	3001000200004000	Nagoa	North Goa	2015	0				0	0	99	9999
Village	Bardez	Goa	3001000200004100	Parra	North Goa	2015	0				0	0	99	9999
Village	Bardez	Goa	3001000200004200	Verla	North Goa	2015	0				0	0	99	9999
Village	Bardez	Goa	3001000200004300	Canca	North Goa	2015	0				0	0	99	9999
Village	Bardez	Goa	3001000200004400	Bastora	North Goa	2015	0				0	0	99	9999
Village	Bardez	Goa	3001000200004500	Paliem	North Goa	2015	0				0	0	99	9999
Village	Bardez	Goa	3001000200004600	Punola	North Goa	2015	0				0	0	99	9999
Village	Bardez	Goa	3001000200004700	Ucassaim	North Goa	2015	0				0	0	99	9999
Village	Bardez	Goa	3001000200004800	Moira	North Goa	2015	0				0	0	99	9999
Village	Bardez	Goa	3001000200004900	Nachinola	North Goa	2015	0				0	0	99	9999
Village	Bardez	Goa	3001000200005000	Corjuem	North Goa	2015	0				0	0	99	9999
Village	Bardez	Goa	3001000200005100	Ponolem	North Goa	2015	0				0	0	99	9999
Village	Bardez	Goa	3001000200005200	Calvim	North Goa	2015	0				0	0	99	9999
Village	Bardez	Goa	3001000200005300	Olaulim	North Goa	2015	0				0	0	99	9999
Village	Bardez	Goa	3001000200005400	Pomburpa	North Goa	2015	0				0	0	99	9999
Village	Bardez	Goa	3001000200005500	Sangolda	North Goa	2015	0				0	0	99	9999
Village	Bardez	Goa	3001000200005600	Nerul	North Goa	2015	0				0	0	99	9999
Village	Bardez	Goa	3001000200005700	Marra	North Goa	2015	0				0	0	99	9999
Village	Bardez	Goa	3001000200005800	Pilerne	North Goa	2015	0				0	0	99	9999
Village	Bardez	Goa	3001000200005900	Salvador do Mundo	North Goa	2015	0				0	0	99	9999
Town	Bardez	Goa	3001000240103000	Siolim	North Goa	2015	0				0	0	99	9999
Town	Bardez	Goa	3001000240104000	Colvale	North Goa	2015	0				0	0	99	9999
Town	Bardez	Goa	3001000240105000	Mapusa	North Goa	2015	0				0	0	99	9999
Town	Bardez	Goa	3001000240106000	Guirim	North Goa	2015	0				0	0	99	9999
Town	Bardez	Goa	3001000240107000	Saligao	North Goa	2015	0				0	0	99	9999
Town	Bardez	Goa	3001000240108000	Calangute	North Goa	2015	0				0	0	99	9999
Town	Bardez	Goa	3001000240109000	Candolim	North Goa	2015	0				0	0	99	9999
Town	Bardez	Goa	3001000240110000	Reis Magos	North Goa	2015	0				0	0	99	9999
Town	Bardez	Goa	3001000240111000	Penha-de-Franca	North Goa	2015	0				0	0	99	9999
Town	Bardez	Goa	3001000240112000	Socorro (Serula)	North Goa	2015	0				0	0	99	9999
Town	Bardez	Goa	3001000240113000	Aldona	North Goa	2015	0				0	0	99	9999
Village	Tiswadi	Goa	3001000300006000	Ambarim	North Goa	2015	0				0	0	99	9999
Village	Tiswadi	Goa	3001000300006100	Chorao	North Goa	2015	0				0	0	99	9999
Village	Tiswadi	Goa	3001000300006200	Caraim	North Goa	2015	0				0	0	99	9999
Village	Tiswadi	Goa	3001000300006300	Capao	North Goa	2015	0				0	0	99	9999
Village	Tiswadi	Goa	3001000300006400	Navelim	North Goa	2015	0	0	0	0	0	0	99	9999
Village	Tiswadi	Goa	3001000300006500	Goltim	North Goa	2015	0				0	0	99	9999
Village	Tiswadi	Goa	3001000300006600	Malar	North Goa	2015	0				0	0	99	9999
Village	Tiswadi	Goa	3001000300006700	Naroa	North Goa	2015	0				0	0	99	9999
Village	Tiswadi	Goa	3001000300006800	Jua	North Goa	2015	0				0	0	99	9999
Village	Tiswadi	Goa	3001000300006900	Cumbarjua	North Goa	2015	0				0	0	99	9999
Village	Tiswadi	Goa	3001000300007000	Gandaulim	North Goa	2015	0				0	0	99	9999
Village	Tiswadi	Goa	3001000300007100	Corlim	North Goa	2015	0				0	0	99	9999
Village	Tiswadi	Goa	3001000300007200	Ella	North Goa	2015	0				0	0	99	9999
Village	Tiswadi	Goa	3001000300007300	Bainguinim	North Goa	2015	0				0	0	99	9999
Village	Tiswadi	Goa	3001000300007400	Talaulim	North Goa	2015	0				0	0	99	9999
Village	Tiswadi	Goa	3001000300007500	Goalim Moula	North Goa	2015	0				0	0	99	9999
Village	Tiswadi	Goa	3001000300007600	Carambolim	North Goa	2015	0				0	0	99	9999
Village	Tiswadi	Goa	3001000300007700	Azossim	North Goa	2015	0				0	0	99	9999
Village	Tiswadi	Goa	3001000300007800	Mandur	North Goa	2015	0				0	0	99	9999
Village	Tiswadi	Goa	3001000300007900	Gancim	North Goa	2015	0				0	0	99	9999
Village	Tiswadi	Goa	3001000300008000	Batim	North Goa	2015	0				0	0	99	9999
Village	Tiswadi	Goa	3001000300008100	Curca	North Goa	2015	0				0	0	99	9999
Village	Tiswadi	Goa	3001000300008200	Siridao	North Goa	2015	0				0	0	99	9999
Village	Tiswadi	Goa	3001000300008300	Neura-O-Pequeno	North Goa	2015	0				0	0	99	9999
Village	Tiswadi	Goa	3001000300008400	Neura-O-Grande	North Goa	2015	0				0	0	99	9999
Village	Tiswadi	Goa	3001000300008500	Mercurim	North Goa	2015					0	0	99	9999
Town	Tiswadi	Goa	3001000340119000	Chimbel	North Goa	2015	0				0	0	99	9999
Town	Tiswadi	Goa	3001000340120000	Panaji	North Goa	2015	0				0	0	99	9999
Town	Tiswadi	Goa	3001000340121000	Calapor	North Goa	2015	0				0	0	99	9999
Town	Tiswadi	Goa	3001000340122000	Bambolim	North Goa	2015	0				0	0	99	9999
Town	Tiswadi	Goa	3001000340123000	Goa Velha	North Goa	2015	0				0	0	99	9999
Village	Bicholim	Goa	3001000400008600	Mencurem	North Goa	2015	0				0	0	99	9999
Village	Bicholim	Goa	3001000400008700	Dumacem	North Goa	2015	0				0	0	99	9999
Village	Bicholim	Goa	3001000400008800	Salem	North Goa	2015	0				0	0	99	9999
Village	Bicholim	Goa	3001000400008900	Latambarcem	North Goa	2015	0				0	0	99	9999
Village	Bicholim	Goa	3001000400009000	Adwalpale	North Goa	2015	0				0	0	99	9999
Village	Bicholim	Goa	3001000400009100	Sirigao	North Goa	2015	0				0	0	99	9999
Village	Bicholim	Goa	3001000400009200	Mulgao	North Goa	2015	0				0	0	99	9999
Village	Bicholim	Goa	3001000400009300	Ona	North Goa	2015	0				0	0	99	9999
Village	Bicholim	Goa	3001000400009400	Maulinguem North	North Goa	2015	0				0	0	99	9999
Village	Bicholim	Goa	3001000400009500	Curchirem	North Goa	2015	0				0	0	99	9999
Village	Bicholim	Goa	3001000400009600	Sarvona	North Goa	2015	0				0	0	99	9999
Village	Bicholim	Goa	3001000400009700	Maem	North Goa	2015	0				0	0	99	9999
Village	Bicholim	Goa	3001000400009800	Vainguinim	North Goa	2015	0				0	0	99	9999
Village	Bicholim	Goa	3001000400009900	Aturli	North Goa	2015	0				0	0	99	9999
Village	Bicholim	Goa	3001000400010000	Naroa	North Goa	2015	0				0	0	99	9999
Village	Bicholim	Goa	3001000400010100	Piligao	North Goa	2015	0				0	0	99	9999
Village	Bicholim	Goa	3001000400010200	Cudnem	North Goa	2015	0				0	0	99	9999
Village	Bicholim	Goa	3001000400010300	Amone	North Goa	2015	0				0	0	99	9999
Village	Bicholim	Goa	3001000400010400	Navelim	North Goa	2015	0	0	0	0	0	0	99	9999
Village	Bicholim	Goa	3001000400010500	Cotombi	North Goa	2015	0				0	0	99	9999
Village	Bicholim	Goa	3001000400010600	Surla	North Goa	2015	0				0	0	99	9999
Village	Bicholim	Goa	3001000400010700	Velguem	North Goa	2015	0	0	0	0	0	0	99	9999
Town	Bicholim	Goa	3001000440114000	Bicholim	North Goa	2015	0				0	0	99	9999
Town	Bicholim	Goa	3001000440115000	Carapur	North Goa	2015	0				0	0	99	9999
Town	Bicholim	Goa	3001000440116000	Sanquelim	North Goa	2015	0				0	0	99	9999
Town	Bicholim	Goa	3001000440118000	Pale	North Goa	2015	0	0	0	0	0	0	99	9999
Village	Satari	Goa	3001000500010800	Podocem	North Goa	2015	0				0	0	99	9999
Village	Satari	Goa	3001000500010900	Poriem	North Goa	2015	0	0	0	0	0	0	99	9999
Village	Satari	Goa	3001000500011000	Ravona	North Goa	2015	0	1	0	0	1	1165	0.000858369	0.858369
Village	Satari	Goa	3001000500011100	Gonteli	North Goa	2015	0				0	0	99	9999
Village	Satari	Goa	3001000500011200	Siroli	North Goa	2015	0	0	7	0	7	663	0.0105581	10.5581
Village	Satari	Goa	3001000500011300	Anjunem	North Goa	2015	0				0	0	99	9999
Village	Satari	Goa	3001000500011400	Quelaudem	North Goa	2015	0				0	0	99	9999
Village	Satari	Goa	3001000500011500	Ponsuli	North Goa	2015	0				0	0	99	9999
Village	Satari	Goa	3001000500011600	Choraundem	North Goa	2015	0	32	4	0	36	708	0.0508475	50.8475
Village	Satari	Goa	3001000500011700	Ivrem-Buzruco	North Goa	2015	0	5	3	0	8	708	0.0112994	11.2994
Village	Satari	Goa	3001000500011800	Ivrem-Curdo	North Goa	2015	0	0	6	0	6	232	0.0258621	25.8621
Village	Satari	Goa	3001000500011900	Golauli	North Goa	2015	0	2	0	0	2	297	0.00673401	6.73401
Village	Satari	Goa	3001000500012000	Surla	North Goa	2015	0				0	0	99	9999
Village	Satari	Goa	3001000500012100	Satrem	North Goa	2015	0				0	0	99	9999
Village	Satari	Goa	3001000500012200	Derodem	North Goa	2015	0	0	1	0	1	108	0.00925926	9.25926
Village	Satari	Goa	3001000500012300	Codal	North Goa	2015	0				0	0	99	9999
Village	Satari	Goa	3001000500012400	Rivem	North Goa	2015	0	0	1	0	1	154	0.00649351	6.49351
Village	Satari	Goa	3001000500012500	Dongurli	North Goa	2015	0				0	0	99	9999
Village	Satari	Goa	3001000500012600	Pale	North Goa	2015	20	5	4	0	29	1157	0.0250648	25.0648
Village	Satari	Goa	3001000500012700	Gululem	North Goa	2015	0				0	0	99	9999
Village	Satari	Goa	3001000500012800	Querim	North Goa	2015	0	45	15	0	60	2251	0.02621	26.2106
Village	Satari	Goa	3001000500012900	Morlem	North Goa	2015	0	23	1	0	24	3290	0.00729483	7.29483
Village	Satari	Goa	3001000500013000	Onda	North Goa	2015	0				0	0	99	9999
Village	Satari	Goa	3001000500013100	Saleli	North Goa	2015	0	6	1	0	7	984	0.00711382	7.11382
Village	Satari	Goa	3001000500013200	Zormen	North Goa	2015	1	9	1	0	11	635	0.0173228	17.3228
Village	Satari	Goa	3001000500013300	Dabem	North Goa	2015	0	27	6	0	33	498	0.0662651	66.2651
Village	Satari	Goa	3001000500013400	Compordem	North Goa	2015	5	31	1	0	37	1093	0.0338518	33.8518
Village	Satari	Goa	3001000500013500	Edorem	North Goa	2015	0				0	0	99	9999
Village	Satari	Goa	3001000500013600	Naneli	North Goa	2015	0				0	0	99	9999
Village	Satari	Goa	3001000500013700	Carambolim-Brama	North Goa	2015	0				0	0	99	9999
Village	Satari	Goa	3001000500013800	Xelopo-Buzruco	North Goa	2015	0				0	0	99	9999
Village	Satari	Goa	3001000500013900	Sigonem	North Goa	2015	0				0	0	99	9999
Village	Satari	Goa	3001000500014000	Maloli	North Goa	2015	0	0	2	0	2	416	0.00480769	4.80769
Village	Satari	Goa	3001000500014100	Nanorem	North Goa	2015	0	0	1	0	1	287	0.00348432	3.48432
Village	Satari	Goa	3001000500014200	Vainguinim	North Goa	2015	0				0	0	99	9999
Village	Satari	Goa	3001000500014300	Zarani	North Goa	2015	0				0	0	99	9999
Village	Satari	Goa	3001000500014400	Ustem	North Goa	2015	0				0	0	99	9999
Village	Satari	Goa	3001000500014500	Davem	North Goa	2015	0	5	1	0	6	862	0.00696056	6.96056
Village	Satari	Goa	3001000500014600	Bombedem	North Goa	2015	0				0	0	99	9999
Village	Satari	Goa	3001000500014700	Ambedem	North Goa	2015	0				0	0	99	9999
Village	Satari	Goa	3001000500014800	Nagargao	North Goa	2015	0	1	0	0	1	549	0.00182149	1.82149
Village	Satari	Goa	3001000500014900	Satorem	North Goa	2015	0				0	0	99	9999
Village	Satari	Goa	3001000500015000	Mauzi	North Goa	2015	6	39	5	0	50	1375	0.0363636	36.3636
Village	Satari	Goa	3001000500015100	Buimpal	North Goa	2015	1	4	0	0	5	1403	0.00356379	3.56379
Village	Satari	Goa	3001000500015200	Cumarconda	North Goa	2015	0	1	0	0	1	525	0.00190476	1.90476
Village	Satari	Goa	3001000500015300	Pissurlem	North Goa	2015	0				0	0	99	9999
Village	Satari	Goa	3001000500015400	Sonus-Vonvoliem	North Goa	2015	0				0	0	99	9999
Village	Satari	Goa	3001000500015500	Vaguriem	North Goa	2015	0				0	0	99	9999
Village	Satari	Goa	3001000500015600	Codiem	North Goa	2015	0				0	0	99	9999
Village	Satari	Goa	3001000500015700	Naguem	North Goa	2015	0	1	0	0	1	61	0.0163934	16.3934
Village	Satari	Goa	3001000500015800	Ansolem	North Goa	2015	0	1	0	0	1	186	0.00537634	5.37634
Village	Satari	Goa	3001000500015900	Cudcem	North Goa	2015	1	0	0	0	1	644	0.0015528	1.5528
Village	Satari	Goa	3001000500016000	Sanvordem	North Goa	2015	0	1	0	5	6	897	0.00668896	6.68896
Village	Satari	Goa	3001000500016100	Sonal	North Goa	2015	0	1	0	6	7	430	0.0162791	16.2791
Village	Satari	Goa	3001000500016200	Codvol	North Goa	2015	0				0	0	99	9999
Village	Satari	Goa	3001000500016300	Pendral	North Goa	2015	0				0	0	99	9999
Village	Satari	Goa	3001000500016400	Caranzol	North Goa	2015	0	1	0	18	19	839	0.022646	22.646
Village	Satari	Goa	3001000500016500	Carambolim-Buzruco	North Goa	2015	0	2	1	23	26	468	0.0555556	55.5556
Village	Satari	Goa	3001000500016600	Velguem	North Goa	2015	0	6	4	5	15	1310	0.0114504	11.4504
Village	Satari	Goa	3001000500016700	Codqui	North Goa	2015	0	1	1	0	2	929	0.00215285	2.15285
Village	Satari	Goa	3001000500016800	Sanvorcem	North Goa	2015	0				0	0	99	9999
Village	Satari	Goa	3001000500016900	Advoi	North Goa	2015	0				0	0	99	9999
Village	Satari	Goa	3001000500017000	Ponocem	North Goa	2015	0				0	0	99	9999
Village	Satari	Goa	3001000500017100	Vantem	North Goa	2015	0				0	0	99	9999
Village	Satari	Goa	3001000500017200	Guleli	North Goa	2015	0	2	1	0	3	490	0.00612245	6.12245
Village	Satari	Goa	3001000500017300	Padeli	North Goa	2015	0				0	0	99	9999
Village	Satari	Goa	3001000500017400	Birondem	North Goa	2015	0				0	0	99	9999
Village	Satari	Goa	3001000500017500	Damocem	North Goa	2015	0	1	0	0	1	596	0.00167785	1.67785
Village	Satari	Goa	3001000500017600	Cotorem	North Goa	2015	0	4	5	0	9	624	0.0144231	14.4231
Village	Satari	Goa	3001000500017700	Xelopo-Curdo	North Goa	2015	0				0	0	99	9999
Village	Satari	Goa	3001000500017800	Siranguli	North Goa	2015	0	1	0	0	1	80	0.0125	12.5
Village	Satari	Goa	3001000500017900	Sirsodem	North Goa	2015	0	0	1	0	1	245	0.00408163	4.08163
Village	Satari	Goa	3001000500018000	Assodem	North Goa	2015	0				0	0	99	9999
Village	Satari	Goa	3001000500018100	Govanem	North Goa	2015	0				0	0	99	9999
Village	Satari	Goa	3001000500018200	Malpona	North Goa	2015	0				0	0	99	9999
Village	Satari	Goa	3001000500018300	Ambeli	North Goa	2015	0				0	0	99	9999
Village	Satari	Goa	3001000500018400	Melauli	North Goa	2015	0	0	0	0	0	0	99	9999
Village	Satari	Goa	3001000500018500	Conquirem	North Goa	2015	0				0	0	99	9999
Town	Satari	Goa	3001000540117000	Valpoi	North Goa	2015	1	10	3	0	14	8532	0.00164088	1.64088
Village	Ponda	Goa	3001000600018600	Candola	North Goa	2015	0				0	0	99	9999
Village	Ponda	Goa	3001000600018700	Orgao	North Goa	2015	0				0	0	99	9999
Village	Ponda	Goa	3001000600018800	Tivrem	North Goa	2015	0	0	0	0	0	0	99	9999
Village	Ponda	Goa	3001000600018900	Betqui	North Goa	2015	0				0	0	99	9999
Village	Ponda	Goa	3001000600019000	Volvoi	North Goa	2015	0				0	0	99	9999
Village	Ponda	Goa	3001000600019100	Savoi-Verem	North Goa	2015	0	0	1	0	1	3187	0.000313775	0.313775
Village	Ponda	Goa	3001000600019200	Adcolna	North Goa	2015	0				0	0	99	9999
Village	Ponda	Goa	3001000600019300	Boma	North Goa	2015	0				0	0	99	9999
Village	Ponda	Goa	3001000600019400	Cuncoliem	North Goa	2015	0				0	0	99	9999
Village	Ponda	Goa	3001000600019500	Querim	North Goa	2015	0	0	0	0	0	0	99	9999
Village	Ponda	Goa	3001000600019600	Vagurbem	North Goa	2015	0				0	0	99	9999
Village	Ponda	Goa	3001000600019700	Gangem	North Goa	2015	0				0	0	99	9999
Village	Ponda	Goa	3001000600019800	Usgao	North Goa	2015	0				0	0	99	9999
Village	Ponda	Goa	3001000600019900	Candepar	North Goa	2015	0				0	0	99	9999
Village	Ponda	Goa	3001000600020000	Priol	North Goa	2015	0				0	0	99	9999
Village	Ponda	Goa	3001000600020100	Velinga	North Goa	2015	0				0	0	99	9999
Village	Ponda	Goa	3001000600020200	Cundaim	North Goa	2015	0				0	0	99	9999
Village	Ponda	Goa	3001000600020300	Marcaim	North Goa	2015	0				0	0	99	9999
Village	Ponda	Goa	3001000600020400	Durbhat	North Goa	2015					0	0	99	9999
Village	Ponda	Goa	3001000600020500	Telaulim	North Goa	2015					0	0	99	9999
Village	Ponda	Goa	3001000600020600	Vadi	North Goa	2015					0	0	99	9999
Village	Ponda	Goa	3001000600020700	Betora	North Goa	2015					0	0	99	9999
Village	Ponda	Goa	3001000600020800	Codar	North Goa	2015					0	0	99	9999
Village	Ponda	Goa	3001000600020900	Nirancal	North Goa	2015					0	0	99	9999
Village	Ponda	Goa	3001000600021000	Conxem	North Goa	2015					0	0	99	9999
Village	Ponda	Goa	3001000600021100	Borim	North Goa	2015					0	0	99	9999
Village	Ponda	Goa	3001000600021200	Siroda	North Goa	2015					0	0	99	9999
Village	Ponda	Goa	3001000600021300	Ponchavadi	North Goa	2015					0	0	99	9999
Town	Ponda	Goa	3001000640124000	Bandora	North Goa	2015					0	0	99	9999
Town	Ponda	Goa	3001000640125000	Queula	North Goa	2015					0	0	99	9999
Town	Ponda	Goa	3001000640126000	Ponda	North Goa	2015					0	0	99	9999
Town	Ponda	Goa	3001000640127000	Curti	North Goa	2015					0	0	99	9999
Village	Mormugao	Goa	3002000100021400	Dabolim	South Goa	2015					0	0	99	9999
Village	Mormugao	Goa	3002000100021500	Sao Jacinto Island	South Goa	2015					0	0	99	9999
Village	Mormugao	Goa	3002000100021600	Cortalim	South Goa	2015					0	0	99	9999
Village	Mormugao	Goa	3002000100021700	Quelossim	South Goa	2015					0	0	99	9999
Village	Mormugao	Goa	3002000100021800	Cuelim	South Goa	2015					0	0	99	9999
Village	Mormugao	Goa	3002000100021900	Pale	South Goa	2015	0	0	0	0	0	0	99	9999
Village	Mormugao	Goa	3002000100022000	Issorcim	South Goa	2015					0	0	99	9999
Village	Mormugao	Goa	3002000100022100	Chicolna	South Goa	2015					0	0	99	9999
Village	Mormugao	Goa	3002000100022200	Sao jorge Island	South Goa	2015					0	0	99	9999
Village	Mormugao	Goa	3002000100022300	Velsao	South Goa	2015					0	0	99	9999
Village	Mormugao	Goa	3002000100022400	Cansaulim	South Goa	2015					0	0	99	9999
Village	Mormugao	Goa	3002000100022500	Arossim	South Goa	2015					0	0	99	9999
Town	Mormugao	Goa	3002000140201000	Mormugao	South Goa	2015	0	0	0	0	0	700	0	9999
Town	Mormugao	Goa	3002000140202000	Chicalim	South Goa	2015					0	0	99	9999
Town	Mormugao	Goa	3002000140203000	Sancoale	South Goa	2015					0	0	99	9999
Village	Salcete	Goa	3002000200022600	Nagoa	South Goa	2015					0	0	99	9999
Village	Salcete	Goa	3002000200022700	Verna	South Goa	2015					0	0	99	9999
Village	Salcete	Goa	3002000200022800	Loutulim	South Goa	2015					0	0	99	9999
Village	Salcete	Goa	3002000200022900	Camurlim	South Goa	2015					0	0	99	9999
Village	Salcete	Goa	3002000200023000	Nuvem	South Goa	2015					0	0	99	9999
Village	Salcete	Goa	3002000200023100	Calata	South Goa	2015					0	0	99	9999
Village	Salcete	Goa	3002000200023200	Majorda	South Goa	2015					0	0	99	9999
Village	Salcete	Goa	3002000200023300	Utorda	South Goa	2015					0	0	99	9999
Village	Salcete	Goa	3002000200023400	Gonsua	South Goa	2015					0	0	99	9999
Village	Salcete	Goa	3002000200023500	Betalbatim	South Goa	2015					0	0	99	9999
Village	Salcete	Goa	3002000200023600	Gandaulim	South Goa	2015					0	0	99	9999
Village	Salcete	Goa	3002000200023700	Colva	South Goa	2015					0	0	99	9999
Village	Salcete	Goa	3002000200023800	Vanelim	South Goa	2015					0	0	99	9999
Village	Salcete	Goa	3002000200023900	Seraulim	South Goa	2015					0	0	99	9999
Village	Salcete	Goa	3002000200024000	Duncolim	South Goa	2015					0	0	99	9999
Village	Salcete	Goa	3002000200024100	Raia	South Goa	2015					0	0	99	9999
Village	Salcete	Goa	3002000200024200	Rachol	South Goa	2015					0	0	99	9999
Village	Salcete	Goa	3002000200024300	Macasana	South Goa	2015					0	0	99	9999
Village	Salcete	Goa	3002000200024400	Guirdolim	South Goa	2015					0	0	99	9999
Village	Salcete	Goa	3002000200024500	Curtorim	South Goa	2015					0	0	99	9999
Village	Salcete	Goa	3002000200024600	Cana	South Goa	2015					0	0	99	9999
Village	Salcete	Goa	3002000200024700	Sernabatim	South Goa	2015					0	0	99	9999
Village	Salcete	Goa	3002000200024800	Adsulim	South Goa	2015					0	0	99	9999
Village	Salcete	Goa	3002000200024900	Talaulim	South Goa	2015					0	0	99	9999
Village	Salcete	Goa	3002000200025000	Dramapur	South Goa	2015					0	0	99	9999
Village	Salcete	Goa	3002000200025100	Dicarpale	South Goa	2015					0	0	99	9999
Village	Salcete	Goa	3002000200025200	Cavorim	South Goa	2015					0	0	99	9999
Village	Salcete	Goa	3002000200025300	Chandor	South Goa	2015					0	0	99	9999
Village	Salcete	Goa	3002000200025400	Paroda	South Goa	2015					0	0	99	9999
Village	Salcete	Goa	3002000200025500	Mulem	South Goa	2015					0	0	99	9999
Village	Salcete	Goa	3002000200025600	Sarzora	South Goa	2015					0	0	99	9999
Village	Salcete	Goa	3002000200025700	Sirlim	South Goa	2015					0	0	99	9999
Village	Salcete	Goa	3002000200025800	Orlim	South Goa	2015					0	0	99	9999
Village	Salcete	Goa	3002000200025900	Carmona	South Goa	2015					0	0	99	9999
Village	Salcete	Goa	3002000200026000	Deussua	South Goa	2015					0	0	99	9999
Village	Salcete	Goa	3002000200026100	Assolna	South Goa	2015					0	0	99	9999
Village	Salcete	Goa	3002000200026200	Cavelossim	South Goa	2015					0	0	99	9999
Village	Salcete	Goa	3002000200026300	Velim	South Goa	2015					0	0	99	9999
Village	Salcete	Goa	3002000200026400	Ambelim	South Goa	2015					0	0	99	9999
Town	Salcete	Goa	3002000240204000	Margao	South Goa	2015					0	0	99	9999
Town	Salcete	Goa	3002000240205000	Benaulim	South Goa	2015					0	0	99	9999
Town	Salcete	Goa	3002000240206000	Varca	South Goa	2015					0	0	99	9999
Town	Salcete	Goa	3002000240207000	Navelim	South Goa	2015	0	0	0	0	0	0	99	9999
Town	Salcete	Goa	3002000240208000	Aquem	South Goa	2015					0	0	99	9999
Town	Salcete	Goa	3002000240209000	Davorlim	South Goa	2015					0	0	99	9999
Town	Salcete	Goa	3002000240210000	Sao Jose-de-Areal	South Goa	2015					0	0	99	9999
Town	Salcete	Goa	3002000240215000	Chinchinim	South Goa	2015					0	0	99	9999
Town	Salcete	Goa	3002000240216000	Cuncolim	South Goa	2015					0	0	99	9999
Village	Quepem	Goa	3002000300026500	Assolda	South Goa	2015					0	0	99	9999
Village	Quepem	Goa	3002000300026600	Xic-Xelvona	South Goa	2015					0	0	99	9999
Village	Quepem	Goa	3002000300026700	Xelvona	South Goa	2015					0	0	99	9999
Village	Quepem	Goa	3002000300026800	Odar	South Goa	2015					0	0	99	9999
Village	Quepem	Goa	3002000300026900	Xeldem	South Goa	2015					0	0	99	9999
Village	Quepem	Goa	3002000300027000	Cotombi	South Goa	2015					0	0	99	9999
Village	Quepem	Goa	3002000300027100	Avedem	South Goa	2015					0	0	99	9999
Village	Quepem	Goa	3002000300027200	Chaifi	South Goa	2015					0	0	99	9999
Village	Quepem	Goa	3002000300027300	Sirvoi	South Goa	2015					0	0	99	9999
Village	Quepem	Goa	3002000300027400	Nagvem	South Goa	2015					0	0	99	9999
Village	Quepem	Goa	3002000300027500	Zanodem	South Goa	2015					0	0	99	9999
Village	Quepem	Goa	3002000300027600	Undorna	South Goa	2015					0	0	99	9999
Village	Quepem	Goa	3002000300027700	Molcopona	South Goa	2015					0	0	99	9999
Village	Quepem	Goa	3002000300027800	Molcarnem	South Goa	2015					0	0	99	9999
Village	Quepem	Goa	3002000300027900	Ambaulim	South Goa	2015					0	0	99	9999
Village	Quepem	Goa	3002000300028000	Adnem	South Goa	2015					0	0	99	9999
Village	Quepem	Goa	3002000300028100	Bali	South Goa	2015					0	0	99	9999
Village	Quepem	Goa	3002000300028200	Fatorpa	South Goa	2015					0	0	99	9999
Village	Quepem	Goa	3002000300028300	Quitol	South Goa	2015					0	0	99	9999
Village	Quepem	Goa	3002000300028400	Naquerim	South Goa	2015					0	0	99	9999
Village	Quepem	Goa	3002000300028500	Morpila	South Goa	2015					0	0	99	9999
Village	Quepem	Goa	3002000300028600	Tiloi	South Goa	2015					0	0	99	9999
Village	Quepem	Goa	3002000300028700	Bendordem	South Goa	2015					0	0	99	9999
Village	Quepem	Goa	3002000300028800	Cavorem	South Goa	2015					0	0	99	9999
Village	Quepem	Goa	3002000300028900	Maina	South Goa	2015					0	0	99	9999
Village	Quepem	Goa	3002000300029000	Cordem	South Goa	2015					0	0	99	9999
Village	Quepem	Goa	3002000300029100	Padi	South Goa	2015					0	0	99	9999
Village	Quepem	Goa	3002000300029200	Quedem	South Goa	2015					0	0	99	9999
Village	Quepem	Goa	3002000300029300	Barcem	South Goa	2015					0	0	99	9999
Village	Quepem	Goa	3002000300029400	Gocoldem	South Goa	2015					0	0	99	9999
Village	Quepem	Goa	3002000300029500	Quisconda	South Goa	2015					0	0	99	9999
Village	Quepem	Goa	3002000300029600	Pirla	South Goa	2015					0	0	99	9999
Village	Quepem	Goa	3002000300029700	Sulcorna	South Goa	2015					0	0	99	9999
Village	Quepem	Goa	3002000300029800	Corla	South Goa	2015					0	0	99	9999
Village	Quepem	Goa	3002000300029900	Cazur	South Goa	2015					0	0	99	9999
Village	Quepem	Goa	3002000300030000	Mangal	South Goa	2015					0	0	99	9999
Town	Quepem	Goa	3002000340212000	Curchorem Cacora	South Goa	2015					0	0	99	9999
Town	Quepem	Goa	3002000340214000	Quepem	South Goa	2015					0	0	99	9999
Village	Sanguem	Goa	3002000400030100	Piliem	South Goa	2015					0	0	99	9999
Village	Sanguem	Goa	3002000400030200	Darbandora	South Goa	2015	1	5	1	0	7	3890	0.00179949	1.79949
Village	Sanguem	Goa	3002000400030300	Sancordem	South Goa	2015					0	0	99	9999
Village	Sanguem	Goa	3002000400030400	Aglote	South Goa	2015	0				0	0	99	9999
Village	Sanguem	Goa	3002000400030500	Surla	South Goa	2015	0				0	0	99	9999
Village	Sanguem	Goa	3002000400030600	Molem	South Goa	2015					0	0	99	9999
Village	Sanguem	Goa	3002000400030700	Caranzol	South Goa	2015	0	0	0	0	0	0	99	9999
Village	Sanguem	Goa	3002000400030800	Colem	South Goa	2015	0	0	0	0	0	4195	0	9999
Village	Sanguem	Goa	3002000400030900	Sigao	South Goa	2015					0	0	99	9999
Village	Sanguem	Goa	3002000400031000	Sangod	South Goa	2015					0	0	99	9999
Village	Sanguem	Goa	3002000400031100	Cormonem	South Goa	2015					0	0	99	9999
Village	Sanguem	Goa	3002000400031200	Codli	South Goa	2015					0	0	99	9999
Village	Sanguem	Goa	3002000400031300	Camarconda	South Goa	2015					0	0	99	9999
Village	Sanguem	Goa	3002000400031400	Moissal	South Goa	2015					0	0	99	9999
Village	Sanguem	Goa	3002000400031500	Bandoli	South Goa	2015					0	0	99	9999
Village	Sanguem	Goa	3002000400031600	Rumbrem	South Goa	2015					0	0	99	9999
Village	Sanguem	Goa	3002000400031700	Antoriem	South Goa	2015					0	0	99	9999
Village	Sanguem	Goa	3002000400031800	Santona	South Goa	2015					0	0	99	9999
Village	Sanguem	Goa	3002000400031900	Calem	South Goa	2015					0	0	99	9999
Village	Sanguem	Goa	3002000400032000	Sonauli	South Goa	2015					0	0	99	9999
Village	Sanguem	Goa	3002000400032100	Boma	South Goa	2015					0	0	99	9999
Village	Sanguem	Goa	3002000400032200	Oxel	South Goa	2015					0	0	99	9999
Village	Sanguem	Goa	3002000400032300	Dongurli	South Goa	2015					0	0	99	9999
Village	Sanguem	Goa	3002000400032400	Patiem	South Goa	2015					0	0	99	9999
Village	Sanguem	Goa	3002000400032500	Maulinguem	South Goa	2015					0	0	99	9999
Village	Sanguem	Goa	3002000400032600	Dudal	South Goa	2015					0	0	99	9999
Village	Sanguem	Goa	3002000400032700	Costi	South Goa	2015					0	0	99	9999
Village	Sanguem	Goa	3002000400032800	Coranginim	South Goa	2015					0	0	99	9999
Village	Sanguem	Goa	3002000400032900	Comproi	South Goa	2015					0	0	99	9999
Village	Sanguem	Goa	3002000400033000	Muguli	South Goa	2015					0	0	99	9999
Village	Sanguem	Goa	3002000400033100	Cotarli	South Goa	2015					0	0	99	9999
Village	Sanguem	Goa	3002000400033200	Xelpem	South Goa	2015					0	0	99	9999
Village	Sanguem	Goa	3002000400033300	Salauli	South Goa	2015					0	0	99	9999
Village	Sanguem	Goa	3002000400033400	Uguem	South Goa	2015					0	0	99	9999
Village	Sanguem	Goa	3002000400033500	Tudou	South Goa	2015					0	0	99	9999
Village	Sanguem	Goa	3002000400033600	Potrem	South Goa	2015					0	0	99	9999
Village	Sanguem	Goa	3002000400033700	Bati	South Goa	2015					0	0	99	9999
Village	Sanguem	Goa	3002000400033800	Cumbari	South Goa	2015					0	0	99	9999
Village	Sanguem	Goa	3002000400033900	Viliena	South Goa	2015					0	0	99	9999
Village	Sanguem	Goa	3002000400034000	Dongor	South Goa	2015					0	0	99	9999
Village	Sanguem	Goa	3002000400034100	Naiquinim	South Goa	2015					0	0	99	9999
Village	Sanguem	Goa	3002000400034200	Porteem	South Goa	2015					0	0	99	9999
Village	Sanguem	Goa	3002000400034300	Curdi	South Goa	2015					0	0	99	9999
Village	Sanguem	Goa	3002000400034400	Colomba	South Goa	2015					0	0	99	9999
Village	Sanguem	Goa	3002000400034500	Rivona	South Goa	2015					0	0	99	9999
Village	Sanguem	Goa	3002000400034600	Curpem	South Goa	2015					0	0	99	9999
Village	Sanguem	Goa	3002000400034700	Vichundrem	South Goa	2015					0	0	99	9999
Village	Sanguem	Goa	3002000400034800	Sigonem	South Goa	2015					0	0	99	9999
Village	Sanguem	Goa	3002000400034900	Netorli	South Goa	2015					0	0	99	9999
Village	Sanguem	Goa	3002000400035000	Nundem	South Goa	2015					0	0	99	9999
Village	Sanguem	Goa	3002000400035100	Verlem	South Goa	2015					0	0	99	9999
Town	Sanguem	Goa	3002000440211000	Sanvordem	South Goa	2015	0	0	0	0	0	0	99	9999
Town	Sanguem	Goa	3002000440213000	Sanguem	South Goa	2015					0	0	99	9999
Village	Canacona	Goa	3002000500035200	Cola	South Goa	2015					0	0	99	9999
Village	Canacona	Goa	3002000500035300	Agonda	South Goa	2015					0	0	99	9999
Village	Canacona	Goa	3002000500035400	Canacona	South Goa	2015					0	0	99	9999
Village	Canacona	Goa	3002000500035500	Gaodongrem	South Goa	2015					0	0	99	9999
Village	Canacona	Goa	3002000500035600	Poinguinim	South Goa	2015					0	0	99	9999
Village	Canacona	Goa	3002000500035700	Loliem	South Goa	2015					0	0	99	9999
Village	Canacona	Goa	3002000500035800	Cotigao	South Goa	2015					0	0	99	9999
Town	Canacona	Goa	3002000540217000	Canacona	South Goa	2015					0	0	99	9999
